# Supplementary material for: Animal and environmental risk factors for sporadic Shiga toxin-producing Escherichia coli (STEC) infection in England: a case control study for O157, O26 and other STEC serotypes
Source: Pathog Glob Health. 2023 Apr 4;117(7):655–63. doi: 10.1080/20477724.2023.2197672 (PMC10498794; doi:10.1080/20477724.2023.2197672)
Supplement: Supplemental Material [file YPGH_A_2197672_SM5976.zip]

Archive with 2 entries (2 files):
- Appendix 1 rev2 (1).docx
- Appendix 2 Questionnaire.doc
